# Supplementary material for: Interaction of guidance types and the Need for Cognitive Closure in wiki-based learning
Source: PeerJ. 2018 Sep 12;6:e5541. doi: 10.7717/peerj.5541 (PMC6139018; doi:10.7717/peerj.5541)
Supplement: Supplemental Information 1 [file peerj-06-5541-s001.zip]

Archive with 3 entries (3 files):
- data.omv
- data.csv
- data.jasp
