# Supplementary material for: Interaction of guidance types and the Need for Cognitive Closure in wiki-based learning
Source: PeerJ. 2018 Sep 12;6:e5541. doi: 10.7717/peerj.5541 (PMC6139018; doi:10.7717/peerj.5541)
Supplement: Supplemental Information 1 [file peerj-06-5541-s001.zip › data.csv]

Group	GuidanceNCC	Gender	Age	Student	PriorKnowledge	Interest	NCCS	NCCSmedian	NCCStertile	SelectionResolved	SelectionUnresolved	TimeResolved	TimeUnresolved	ReplyResolved	ReplyUnresolved	ArticleLength	ArticleDifference	TestScore	ECS	ECSmedian	ECStertile	WikiXP	WikiXPmedian	WikiXPtertile	Attractiveness	Perspicuity	Efficiency	Dependability	Stimulation	Novelty	CL1	CL2	CL3	CL4	TotalTime	relativePriorKnowledge	relTime
1	3	1	24	0	1	5	71	2	3	4	5	210	562	0	3	4205	456	19	20	1	1	15	2	3	0.83	2	2	1.5	1.75	-1.5	8	7	6	1	2489	0.066666667	0.310164725
1	3	0	20	0	5	9	72	2	3	3	4	377.75	249.75	2	1	4063	314	18	32	2	3	18	2	3	1.83	0.75	0.25	1.25	0.75	-0.25	7	9	4	7	2024	0.333333333	0.310029644
1	1	0	19	0	3	8	49	1	1	5	8	234.25	612.75	1	2	4351	602	17	31	2	2	11	1	1	1.5	0.25	0.75	0.75	1.25	1.25	6	6	3	7	2244	0.2	0.37745098
1	1	1	19	0	1	10	54	1	2	3	0	464.75	0	3	0	4000	251	16	30	2	2	13	2	2	0.5	0.75	0.25	0.5	1.25	0.75	6	7	5	3	2936	0.066666667	0.158293597
1	3	1	24	0	4	4	63	2	3	4	5	250.5	127.25	2	1	4806	1057	21	23	1	1	11	1	1	0.67	-0.25	0.75	0.25	0	-0.25	5	6	7	7	2220	0.266666667	0.170157658
1	3	1	18	0	1	3	58	2	2	2	2	394.5	335	2	1	3745	-4	17	14	1	1	13	2	2	-0.67	-1	-1.75	-1.5	-2.5	-0.75	7	8	5	3	2207	0.066666667	0.330539193
1	3	0	21	0	3	8	69	2	3	0	4	0	591.25	0	3	3835	86	18	27	1	1	11	1	1	-0.67	0	0.5	-0.25	-1	-1.25	7	4	8	7	2469	0.2	0.239469421
1	3	1	17	0	2	5	77	2	3	4	1	433	26.5	2	1	4015	266	10	25	1	1	15	2	3	-0.33	2.5	1	1	-0.5	1	7	6	7	2	2537	0.133333333	0.181119432
1	3	1	20	0	2	6	70	2	3	7	3	828.25	33.25	3	0	4160	411	13	27	1	1	16	2	3	-0.67	0	0.5	0	0	0	8	8	6	8	2995	0.133333333	0.287646077
1	3	1	21	0	0	3	60	2	2	4	4	444	379.75	2	1	3764	15	16	27	1	1	10	1	1	0.33	2.75	1.75	2	-0.25	-1	5	2	2	8	2604	0	0.316340246
1	3	1	19	0	1	6	65	2	3	5	9	291.25	376.75	1	2	3487	-262	10	24	1	1	14	2	3	0.67	0.5	1.5	1	1	-0.75	3	7	7	4	2692	0.066666667	0.248142645
1	1	0	22	0	3	3	49	1	1	10	8	52	181	1	2	4063	314	18	27	1	1	9	1	1	-0.67	0.25	0.75	-0.25	1.5	0.25	9	7	7	9	1958	0.2	0.118998979
1	1	0	31	1	7	9	45	1	1	1	7	6.5	1297.5	0	3	3755	6	18	39	2	3	14	2	3	2	3	3	2.5	2	-0.5	4	5	2	2	2543	0.466666667	0.512780181
1	3	1	21	0	4	6	58	2	2	2	1	305	122.5	2	1	4353	604	19	33	2	3	15	2	3	0.17	-0.75	-0.25	0	-0.5	0.75	5	4	3	7	2142	0.266666667	0.199579832
1	3	1	20	1	10	6	65	2	3	9	8	552.25	170.5	1	2	3818	69	8	36	2	3	14	2	3	0.83	-0.25	0.75	1	1	0.25	6	6	3	6	2746	0.666666667	0.26320102
1	1	1	19	0	1	4	47	1	1	2	4	168.5	846	1	2	3755	6	14	32	2	3	14	2	3	0.17	-1.75	-0.25	0.25	1.25	0.25	8	7	4	3	2680	0.066666667	0.378544776
1	3	1	18	0	1	7	57	2	2	6	3	700	72	3	0	3127	-622	12	33	2	3	14	2	3	0.83	0.75	0.75	0.5	1.25	1.5	5	6	4	3	2053	0.066666667	0.376035071
1	1	1	19	0	3	9	27	1	1	5	2	464.5	239.25	2	1	4036	287	16	29	1	2	12	1	2	0.83	0.5	0.75	-0.25	1	0.5	6	7	3	3	2634	0.2	0.267179195
1	3	1	19	0	1	4	64	2	3	3	3	430.75	645.75	1	2	4540	791	22	30	2	2	11	1	1	1.33	2.5	0	0.5	0.25	-0.5	7	7	2	6	3562	0.066666667	0.302217855
1	1	1	22	0	2	5	31	1	1	4	8	91.5	567	1	2	3876	127	16	31	2	2	14	2	3	0.33	0.75	0.5	0	1.25	0.25	8	8	2	7	2385	0.133333333	0.276100629
1	3	1	20	0	4	8	58	2	2	7	4	822.5	636	2	1	5887	2138	25	32	2	3	11	1	1	0.5	1.5	0.25	0.75	0.75	-1.5	8	7	3	8	4556	0.266666667	0.320127305
1	1	1	19	0	5	9	37	1	1	2	3	299.75	513.25	1	2	4035	286	18	29	1	2	12	1	2	0.83	1.25	1.25	1.75	0.75	0.75	5	4	3	4	2469	0.333333333	0.329283111
1	1	1	19	0	2	10	43	1	1	4	2	478.5	165.5	2	1	4345	596	13	37	2	3	11	1	1	1.17	0.75	0.5	0.25	0.25	0.75	4	5	2	7	2086	0.133333333	0.308724832
1	1	1	20	0	1	3	54	1	2	3	4	274.5	643.75	1	2	3755	6	10	33	2	3	13	2	2	0.33	0.25	0.5	0.5	0.75	0.75	8	8	3	4	2535	0.066666667	0.362228797
1	1	1	20	0	7	10	50	1	2	7	8	214	819	0	3	4426	677	9	33	2	3	13	2	2	-0.17	2.75	2.25	2	0	1.25	3	1	2	3	2593	0.466666667	0.398380255
1	1	1	19	0	2	3	44	1	1	6	3	344.75	218	2	1	3651	-98	9	22	1	1	10	1	1	-0.33	-0.5	0	1	0.5	-0.25	8	8	5	2	2158	0.133333333	0.260773865
1	1	1	20	0	1	4	45	1	1	3	1	808	38.75	3	0	4254	505	19	21	1	1	10	1	1	0.83	0.75	1.5	1	-0.75	0.25	8	8	8	6	2274	0.066666667	0.372361478
1	1	1	23	0	0	4	52	1	2	5	1	623.25	4.75	3	0	4135	386	13	24	1	1	11	1	1	0	-1.75	0.75	0	0.25	0.5	8	8	8	5	2399	0	0.26177574
1	1	1	23	0	3	9	47	1	1	4	2	498	308	2	1	3752	3	14	40	2	3	14	2	3	0.33	-1.25	0.25	0.25	1	0	4	6	6	7	2497	0.2	0.322787345
1	3	1	21	0	0	0	65	2	3	10	6	641.25	350.5	2	1	3845	96	16	27	1	1	12	1	2	0	0	0	0	0	0	7	9	4	6	2501	0	0.396541383
1	1	1	21	0	8	13	49	1	1	6	9	304	562.5	1	2	4134	385	11	31	2	2	11	1	1	0.83	0.25	1.75	0.75	0.25	-1	8	8	7	4	2959	0.533333333	0.292835417
1	3	1	19	0	3	4	61	2	3	4	6	211	337.25	2	1	4398	649	14	30	2	2	12	1	2	1.67	1	1.25	1.5	0.75	0	6	5	4	5	2648	0.2	0.207043051
1	1	0	27	0	4	12	45	1	1	3	5	116	699	0	3	4617	868	10	32	2	3	17	2	3	-0.5	0.25	1	-3	0	0.5	5	3	3	2	2611	0.266666667	0.312140942
1	3	1	18	0	2	6	66	2	3	4	5	313	573.25	1	2	4141	392	19	28	1	2	12	1	2	-0.5	-0.5	0.5	-0.5	-0.25	-0.25	6	8	3	6	2373	0.133333333	0.373472398
1	1	0	20	0	3	10	51	1	2	5	3	373.5	21.25	3	0	4354	605	17	33	2	3	18	2	3	0.33	-0.25	0.75	0	0.25	0.5	7	6	3	6	2371	0.2	0.166490932
1	3	1	23	0	5	9	55	2	2	1	5	40.75	895.25	0	3	3603	-146	18	33	2	3	10	1	1	-0.67	0.5	0	-0.75	-0.25	-0.75	5	2	4	5	2813	0.333333333	0.332740846
1	1	1	19	0	1	6	44	1	1	1	4	230.5	539.5	1	2	3756	7	17	32	2	3	8	1	1	1.33	3	1.5	1	1	0.5	5	6	1	1	2624	0.066666667	0.293445122
1	3	1	18	0	3	5	77	2	3	3	2	533.75	383	2	1	3955	206	15	24	1	1	10	1	1	0.5	-0.75	1.25	-0.5	-0.75	1.5	8	9	5	3	2634	0.2	0.348044799
1	3	1	19	0	4	12	61	2	3	8	10	180.75	626.5	0	3	4430	681	18	36	2	3	15	2	3	0.17	2.5	0	0.5	0.5	0.25	4	5	4	2	2110	0.266666667	0.382582938
1	3	0	23	0	4	9	58	2	2	2	6	389.5	115.5	1	2	1238	-2511	17	30	2	2	13	2	2	0.33	2.75	2.25	1.25	-1.25	-0.75	6	8	3	3	3349	0.266666667	0.150791281
1	3	1	19	0	2	4	58	2	2	4	3	724.75	36	2	1	4499	750	16	31	2	2	15	2	3	1.33	1.5	1.25	1.25	1.25	2	3	7	6	5	2954	0.133333333	0.25753216
1	1	1	19	0	8	11	48	1	1	2	4	204.5	917.5	1	2	4609	860	18	29	1	2	12	1	2	0.5	-0.25	-1	0	1.25	0.5	7	8	2	8	3257	0.533333333	0.344488793
1	3	1	21	0	3	8	68	2	3	5	12	280.25	333	1	2	4259	510	19	32	2	3	15	2	3	1.17	3	2.25	3	0.5	1.25	7	7	2	7	2261	0.2	0.271229544
1	3	1	20	0	3	3	64	2	3	1	4	92	374.75	0	3	4597	848	14	22	1	1	11	1	1	-1.33	3	1.75	2.25	-2.25	-2.75	7	7	5	5	1853	0.2	0.251888829
1	3	1	19	0	6	6	57	2	2	2	1	326.25	48.75	2	1	3997	248	14	28	1	2	10	1	1	-0.17	-0.25	0.25	0.75	-1.25	0	7	9	9	3	2796	0.4	0.134120172
1	1	1	22	0	2	15	47	1	1	4	3	552	202.75	2	1	3756	7	15	38	2	3	15	2	3	1.17	-0.25	2	-0.25	3	1.5	7	9	9	9	1951	0.133333333	0.386852896
1	1	1	19	0	4	3	43	1	1	5	4	480.25	213.25	2	1	3984	235	17	29	1	2	13	2	2	0.17	-0.75	-0.25	0	0	0	7	7	9	8	2345	0.266666667	0.295735608
1	1	0	21	0	3	5	50	1	2	4	7	317.75	641.25	1	2	5760	2011	18	29	1	2	12	1	2	-1.5	1.5	2.75	1.5	1.25	-2.75	7	6	2	4	3168	0.2	0.302714646
1	1	1	21	0	3	11	54	1	2	1	3	253.25	1103.75	1	2	3694	-55	18	30	2	2	13	2	2	0.67	1.75	0.25	1	2	1.25	4	8	5	6	3250	0.2	0.417538462
1	3	1	22	0	5	9	62	2	3	4	7	94.25	568	0	3	3886	137	15	30	2	2	11	1	1	1.5	3	2	1.75	0.5	0	7	5	6	7	2811	0.333333333	0.235592316
1	1	1	25	1	4	8	45	1	1	2	6	253.75	420.25	1	2	4138	389	15	29	1	2	16	2	3	1.67	2.25	2	1.25	1.75	0.25	5	2	3	4	2640	0.266666667	0.25530303
1	1	1	18	0	4	10	40	1	1	6	8	299	1054.25	0	3	4799	1050	15	30	2	2	14	2	3	0.83	1	1	0.5	0.5	-0.5	6	6	4	7	3846	0.266666667	0.351859074
1	1	1	21	0	4	13	54	1	2	4	2	689.75	407.5	2	1	3845	96	20	35	2	3	15	2	3	0.5	3	1	1.5	-0.5	-2.5	5	3	5	5	3242	0.266666667	0.338448489
1	1	0	22	2	5	13	49	1	1	2	5	24.75	1286.75	0	3	3984	235	16	29	1	2	10	1	1	1.67	2.5	1	-0.5	1	1.75	7	8	5	8	3257	0.333333333	0.40267117
1	1	1	19	0	4	10	49	1	1	1	2	89	599.5	1	2	4341	592	16	32	2	3	10	1	1	1.33	2	2	1.5	1.5	0.25	6	4	4	7	2332	0.266666667	0.295240137
1	3	1	20	0	3	10	56	2	2	5	4	341.25	472.5	1	2	3892	143	16	30	2	2	6	1	1	0.83	0.5	-0.25	0	1.25	0.75	7	8	5	3	3648	0.2	0.223067434
1	1	1	21	0	3	8	53	1	2	7	9	327.75	493.5	1	2	4199	450	12	25	1	1	12	1	2	0	-0.25	0	0	0	0.25	6	5	5	6	2696	0.2	0.304617953
1	1	0	21	0	5	10	33	1	1	3	5	635.25	413.5	2	1	3989	240	16	33	2	3	14	2	3	2	1.75	2.25	1.75	2.5	2.25	4	8	1	2	2323	0.333333333	0.451463625
1	1	0	21	0	9	12	39	1	1	4	3	769	353.75	3	0	3980	231	22	33	2	3	18	2	3	0	2.75	1.5	1.5	0.75	-1.25	2	3	3	7	3218	0.6	0.34889683
1	3	0	22	0	7	12	71	2	3	7	31	104.5	953.25	0	3	4151	402	19	32	2	3	18	2	3	1.17	2.75	1	0.5	0.75	1	2	8	2	1	2664	0.466666667	0.397053303
1	3	1	18	0	1	4	74	2	3	1	2	252	525.75	1	2	4356	607	15	26	1	1	14	2	3	1	2.5	1.75	2	-0.25	-0.25	7	6	4	5	2390	0.066666667	0.32541841
1	1	1	19	0	8	9	53	1	2	3	7	233.75	457.5	1	2	3863	114	14	24	1	1	11	1	1	-0.17	-1	0.75	-1	0.5	0.75	6	7	8	5	2030	0.533333333	0.340517241
1	1	0	20	0	4	10	53	1	2	13	8	1051.25	241.25	3	0	4280	531	19	26	1	1	14	2	3	0	1.5	0	0.75	1.25	-0.75	8	9	8	2	3295	0.266666667	0.392261002
1	1	1	18	0	5	10	45	1	1	2	5	252.25	445.75	1	2	4414	665	17	33	2	3	15	2	3	0.83	1	2	2.5	1	-1.5	7	8	4	6	2659	0.333333333	0.262504701
1	1	1	20	0	5	8	50	1	2	2	3	264.25	373.75	1	2	4195	446	22	33	2	3	14	2	3	2	2.25	1	1	1	-0.25	7	4	4	6	2140	0.333333333	0.298130841
1	3	1	21	0	1	8	67	2	3	2	2	669.25	264.25	2	1	3746	-3	16	22	1	1	13	2	2	-0.17	-0.75	0	-0.25	-1.5	-0.25	9	8	7	7	2332	0.066666667	0.400300172
1	1	1	18	0	5	4	34	1	1	1	3	332.5	862.5	1	2	4338	589	21	30	2	2	12	1	2	0.83	2	2	1	-1	-2.5	7	7	7	6	3146	0.333333333	0.379847425
1	3	0	21	0	10	14	55	2	2	3	3	554.25	194.25	2	1	4449	700	21	35	2	3	14	2	3	2.33	2	3	0.75	2	1.75	3	5	2	9	2720	0.666666667	0.275183824
1	1	1	20	0	0	0	49	1	1	9	9	874.75	362.25	3	0	3755	6	11	19	1	1	9	1	1	0	-0.5	1.25	0.5	1.25	-1	9	9	9	9	2215	0	0.558465011
1	1	0	19	0	5	7	50	1	2	8	6	391.25	342.25	1	2	4319	570	20	27	1	1	12	1	2	0.83	2.25	1.5	0.75	0.25	-0.75	5	6	3	2	2846	0.333333333	0.257730148
1	1	1	21	0	2	7	51	1	2	3	1	366	187.25	2	1	4164	415	15	24	1	1	9	1	1	1.17	1.5	1	0.5	1.25	1.5	8	8	6	6	2292	0.133333333	0.241383072
1	3	1	20	0	4	13	57	2	2	11	3	980.75	385	2	1	4178	429	20	29	1	2	11	1	1	-1.33	0.75	0	0.25	-1.5	-1.75	5	7	7	3	3355	0.266666667	0.407078987
1	1	1	21	0	0	4	48	1	1	3	2	981.25	118.75	3	0	4778	1029	15	32	2	3	9	1	1	0.67	0	0.25	-1	1	0.25	6	4	2	4	3190	0	0.344827586
1	3	1	18	0	1	4	84	2	3	4	2	511.5	698.5	1	2	3768	19	12	24	1	1	14	2	3	0.17	3	1	2.25	-1	-2	6	6	7	3	3300	0.066666667	0.366666667
1	1	1	21	0	5	9	54	1	2	4	3	811.75	337.25	2	1	3755	6	19	22	1	1	16	2	3	-0.67	0.75	-0.25	-0.75	-0.25	0.25	6	4	3	5	2958	0.333333333	0.388438134
1	1	1	19	0	3	3	50	1	2	4	3	258.75	189.75	2	1	4178	429	14	22	1	1	11	1	1	-0.5	-1.5	-0.5	0.25	-1	-0.25	8	9	7	5	2450	0.2	0.183061224
1	3	0	20	0	4	5	72	2	3	6	10	105	748.5	0	3	3820	71	16	32	2	3	15	2	3	-1.83	-1.5	-1.5	-1.25	-1.5	0	8	7	8	1	2449	0.266666667	0.348509596
1	1	1	20	0	5	7	48	1	1	3	5	220.25	1031.75	1	2	3814	65	15	30	2	2	14	2	3	0.17	1	0	-0.25	0.25	-0.75	7	8	5	3	3167	0.333333333	0.395326808
1	3	1	22	0	8	10	64	2	3	8	5	192.25	555.25	0	3	3880	131	15	24	1	1	11	1	1	-1.17	-0.75	-0.25	-0.75	-1.75	-0.5	7	8	4	4	2073	0.533333333	0.360588519
1	3	1	18	0	3	8	55	2	2	4	12	26.5	1052.25	0	3	3958	209	19	28	1	2	12	1	2	-1.17	-0.75	-0.25	0.25	-0.5	0	6	6	6	2	2618	0.2	0.412051184
1	1	1	21	0	2	7	49	1	1	15	8	546.25	187.25	2	1	4148	399	13	35	2	3	11	1	1	0.33	-1.5	0.5	0.5	0.75	1	7	7	7	3	2831	0.133333333	0.259095726
1	3	1	20	0	2	3	61	2	3	3	2	369.75	189.5	2	1	3813	64	16	21	1	1	13	2	2	0.17	1.5	0.5	1	0.75	0.5	6	7	7	4	2010	0.133333333	0.278233831
1	3	1	21	0	1	4	63	2	3	3	5	216.75	234.75	1	2	3959	210	10	29	1	2	9	1	1	1.5	2.75	2	2	-0.25	-1.75	8	5	6	7	1994	0.066666667	0.226429288
1	1	1	18	0	1	3	50	1	2	3	1	752.75	4	3	0	3688	-61	11	17	1	1	9	1	1	-0.33	-0.75	0	0	-0.5	0.25	8	6	3	5	2476	0.066666667	0.305634087
1	3	0	21	0	1	7	62	2	3	2	2	695.75	314	2	1	4050	301	9	38	2	3	10	1	1	1	1.75	0	-0.5	1.75	-0.75	5	5	5	5	2556	0.066666667	0.395050861
1	3	1	33	0	1	5	68	2	3	4	6	417.25	363	2	1	3800	51	12	32	2	3	9	1	1	-1.83	-1	-0.5	-1.5	-2.25	-2	9	9	8	5	1958	0.066666667	0.398493361
1	1	1	18	0	3	7	52	1	2	4	2	594.5	316.25	2	1	4061	312	16	33	2	3	12	1	2	0.33	2.5	1.25	1.25	0	0.5	6	5	3	7	2712	0.2	0.335822271
1	3	1	25	1	1	9	70	2	3	7	9	398.5	588.25	1	2	3887	138	16	27	1	1	15	2	3	0.5	0	-0.25	0.5	0.75	0	7	7	4	1	2965	0.066666667	0.332799325
1	3	1	20	0	1	11	60	2	2	0	6	0	651.75	0	3	4576	827	15	25	1	1	13	2	2	1.5	0.75	1.5	0.5	2	0.75	8	6	3	5	2347	0.066666667	0.27769493
1	3	1	18	0	1	2	74	2	3	3	1	433.75	356.5	2	1	2910	-839	16	29	1	2	14	2	3	-0.17	0.75	0	0.25	-0.75	0	7	4	8	9	3165	0.066666667	0.249684044
1	3	0	24	1	6	7	72	2	3	1	3	157.75	336	1	2	4361	612	20	37	2	3	15	2	3	0.67	1	1.75	1.25	0.75	1.5	3	8	3	6	2589	0.4	0.190710699
2	4	1	20	0	4	7	67	2	3	2	2	504.5	246.75	2	1	4000	251	15	30	2	2	13	2	2	1.67	1.5	0.75	1.75	1	2	3	3	2	4	2661	0.266666667	0.282318677
2	4	1	23	0	9	9	74	2	3	3	3	653	244.5	2	1	4419	670	21	31	2	2	8	1	1	-0.17	2.25	-0.25	0.5	0.5	-0.75	4	4	3	3	2761	0.6	0.325063383
2	4	1	23	0	4	6	63	2	2	12	7	306.75	141.25	3	0	4108	359	14	34	2	3	13	2	2	-0.67	-1.25	0.25	0.5	-0.75	-0.75	7	6	6	6	2292	0.266666667	0.195462478
2	4	1	19	0	3	3	71	2	3	3	2	419.25	334.75	2	1	3966	217	21	29	2	2	13	2	2	0.83	0.5	0.75	1.75	0.75	0.5	7	8	9	6	2376	0.2	0.317340067
2	4	1	22	0	3	4	65	2	3	2	1	395	246.5	2	1	4777	1028	9	21	1	1	13	2	2	1.17	0.5	0.25	0.75	2.5	0.75	6	4	7	7	2959	0.2	0.216796215
2	2	1	18	1	2	3	42	1	1	5	1	557.25	339.75	2	1	3912	163	18	26	1	1	9	1	1	-1.17	-1.25	-1.25	-0.25	-2	-0.25	7	8	4	3	2391	0.133333333	0.375156838
2	4	1	25	0	2	11	62	2	2	3	1	458.75	194.25	2	1	4234	485	10	29	2	2	12	1	2	-0.17	1.5	0	1.25	0.5	-1.5	8	7	5	6	2185	0.133333333	0.298855835
2	2	0	21	1	7	7	45	1	1	5	5	912	573.5	2	1	4529	780	18	30	2	2	10	1	1	1	-1.75	0.25	0.5	1	1.25	5	8	8	8	3736	0.466666667	0.397617773
2	2	1	18	0	3	6	54	1	1	3	2	319.75	419	2	1	4111	362	16	27	1	1	9	1	1	0	0.75	0.5	-0.5	0.5	-0.5	7	2	1	5	2810	0.2	0.262900356
2	2	1	19	0	1	4	56	1	2	4	1	187	116	2	1	4317	568	12	24	1	1	14	2	3	1.33	1.75	1.5	0.25	0.5	1.25	6	2	4	3	2274	0.066666667	0.133245383
2	2	1	20	0	1	4	56	1	2	7	2	881.75	10.5	3	0	4102	353	14	25	1	1	14	2	3	1	0.5	0.75	0.5	0.5	1.75	7	3	6	7	3002	0.066666667	0.297218521
2	4	1	19	0	1	2	63	2	2	7	3	665.25	155.5	2	1	4198	449	13	26	1	1	13	2	2	0.5	1.25	0	0.25	0.75	1.5	5	6	6	3	2114	0.066666667	0.388245033
2	4	1	20	0	3	6	62	2	2	4	11	154.75	573.5	1	2	3891	142	8	29	2	2	15	2	3	-1.83	-1	-1.5	-1.75	-1.5	-0.75	8	8	9	7	3682	0.2	0.197786529
2	4	0	22	0	2	7	66	2	3	11	11	467.75	286.25	2	1	3755	6	15	27	1	1	15	2	3	-0.67	-1.75	-0.75	-1	-0.25	1.75	7	6	6	3	1975	0.133333333	0.381772152
2	4	1	19	0	2	7	67	2	3	6	8	89.25	436.5	1	2	3885	136	11	26	1	1	10	1	1	0.67	1.25	-0.5	0.25	0.5	0.75	7	3	3	7	2339	0.133333333	0.224775545
2	2	1	25	0	5	2	50	1	1	3	1	804.25	7.5	2	1	3624	-125	12	30	2	2	8	1	1	-1.5	-1.5	-0.75	0	-2.75	-0.5	3	9	8	7	3770	0.333333333	0.215318302
2	2	1	18	0	4	7	52	1	1	6	1	823.75	55.5	3	0	3918	169	16	36	2	3	14	2	3	2.17	2.25	2	0.5	2	2	4	4	4	4	2680	0.266666667	0.328078358
2	2	1	20	0	2	14	49	1	1	8	6	346	464	2	1	3998	249	16	35	2	3	8	1	1	-0.33	-2.75	-2.75	-1.5	-0.25	1	7	9	6	5	2260	0.133333333	0.35840708
2	2	1	19	0	1	8	60	1	2	5	6	591	357.5	2	1	4065	316	19	27	1	1	12	1	2	1	-0.25	-0.5	0.25	2	1.25	8	6	5	4	2828	0.066666667	0.33539604
2	2	0	24	0	7	8	54	1	1	7	5	299.75	73	2	1	4058	309	16	36	2	3	15	2	3	1.67	1	-0.25	0	2	0.5	6	8	1	3	2800	0.466666667	0.133125
2	2	0	18	0	8	12	58	1	2	8	6	469	197.5	2	1	4080	331	19	40	2	3	16	2	3	0.83	1.5	0.25	0	0.75	0.25	3	3	4	5	2427	0.533333333	0.274618871
2	4	1	21	0	0	5	76	2	3	8	8	440.25	431.5	3	0	3932	183	10	24	1	1	9	1	1	-0.67	-1.75	0.25	0	0.5	0.5	9	9	7	1	2446	0	0.356398201
2	2	1	21	0	2	3	58	1	2	3	3	333.75	109.5	2	1	3904	155	16	28	1	2	12	1	2	0	-0.5	0.5	0	-0.5	1	3	9	7	6	1727	0.133333333	0.256658946
2	4	1	18	0	3	4	72	2	3	3	4	325	170.5	2	1	4321	572	15	31	2	2	13	2	2	0	-0.75	0.5	-0.75	0.75	1.75	7	8	2	5	2498	0.2	0.198358687
2	2	1	18	0	1	3	47	1	1	2	3	345.5	493	1	2	4178	429	20	28	1	2	8	1	1	-0.5	0.25	0.25	0.75	-2	-1.5	6	8	8	5	2873	0.066666667	0.291855204
2	4	0	19	0	5	5	64	2	2	5	8	360	620.5	1	2	4109	360	16	37	2	3	17	2	3	-0.83	0.75	0	0.5	0.5	1.25	7	8	4	5	2668	0.333333333	0.367503748
2	2	1	22	0	1	6	49	1	1	10	9	50	599.25	0	3	3813	64	15	32	2	3	10	1	1	0.5	1.75	0.25	-0.5	1.5	0.25	8	8	6	3	2463	0.066666667	0.263601299
2	2	1	19	0	1	12	58	1	2	10	10	530.75	891.5	1	2	4158	409	24	33	2	3	16	2	3	-1.83	0.75	-0.25	-1.25	-1.25	-1.5	4	8	7	2	3787	0.066666667	0.37556113
2	4	1	20	0	8	9	62	2	2	3	3	484.5	550.25	1	2	3797	48	16	29	2	2	14	2	3	1	0.75	0.25	-0.25	0.75	0.5	6	7	6	4	2406	0.533333333	0.430070657
2	2	0	23	0	6	9	57	1	2	3	5	205.5	527.5	1	2	3555	-194	18	37	2	3	11	1	1	0.67	-0.5	-0.25	-0.25	2.25	0.75	4	3	4	6	2255	0.4	0.325055432
2	2	1	20	0	3	9	57	1	2	4	4	345.75	693.75	1	2	4354	605	17	29	2	2	15	2	3	0.83	0.5	-0.25	0.25	1	1	6	8	3	4	2914	0.2	0.35672615
2	2	1	19	0	1	10	42	1	1	4	11	311	244	2	1	4212	463	15	33	2	3	15	2	3	1	2.25	1	1.5	1.25	-0.5	6	6	4	3	1746	0.066666667	0.317869416
2	4	0	30	2	6	12	65	2	3	12	13	299.5	357.75	1	2	3814	65	11	31	2	2	10	1	1	-0.5	0	0.25	0.25	0.5	-0.25	6	5	6	5	4238	0.4	0.155084946
2	4	1	19	0	2	4	70	2	3	2	3	1151.75	822.25	1	2	3871	122	16	21	1	1	10	1	1	-1.33	1.5	-0.75	-0.75	-2.5	1.25	8	9	2	9	5012	0.133333333	0.393854749
2	2	0	23	0	10	11	45	1	1	1	3	16.5	639.75	0	3	3973	224	18	38	2	3	14	2	3	-0.33	-1.25	-1	-0.75	1	0	8	9	1	3	2125	0.666666667	0.308823529
2	4	1	18	0	0	2	70	2	3	17	18	676	653.75	1	2	4058	309	19	19	1	1	11	1	1	0	-0.75	0	-1	0	-0.75	5	5	6	5	3285	0	0.404794521
2	2	1	20	0	4	8	52	1	1	3	4	577.25	281.25	2	1	4048	299	23	32	2	3	13	2	2	0.67	0.75	0.25	0	0.75	0	6	6	4	3	3216	0.266666667	0.266946517
2	2	0	20	0	7	11	49	1	1	3	3	597.25	23.75	2	1	4384	635	20	28	1	2	12	1	2	0.67	1.5	0.5	0.75	0.75	0	6	3	5	2	3432	0.466666667	0.180944056
2	2	1	20	0	2	5	58	1	2	6	6	173	213.75	1	2	3646	-103	11	27	1	1	12	1	2	0.5	0.5	-1	0.75	1.25	0	7	7	8	8	2539	0.133333333	0.15232375
2	4	1	21	0	1	3	76	2	3	2	1	898.75	308.75	2	1	3755	6	16	23	1	1	12	1	2	-0.5	1	-1	0.5	-2	-1.5	9	7	7	2	3078	0.066666667	0.392300195
2	2	0	19	0	7	8	42	1	1	2	5	153.5	603	1	2	4426	677	20	33	2	3	14	2	3	0.17	-1.25	-1.75	0.5	0.75	-1	9	7	6	5	2517	0.466666667	0.300556218
2	4	1	21	0	4	5	68	2	3	10	7	585.75	462	2	1	3692	-57	9	23	1	1	13	2	2	-0.17	0	0.5	-0.75	0	0.75	7	7	6	7	2669	0.266666667	0.392562758
2	2	1	24	0	2	6	56	1	2	3	2	588.25	234.75	2	1	3755	6	14	28	1	2	15	2	3	-0.83	-1	-0.5	0.5	0	0.5	4	5	3	3	2165	0.133333333	0.380138568
2	4	1	19	0	4	4	71	2	3	5	4	429.25	196.25	2	1	4474	725	15	28	1	2	13	2	2	-0.67	-0.75	0.25	-2	0	0.25	7	8	5	9	1834	0.266666667	0.341057797
2	2	0	19	0	6	9	49	1	1	5	9	543.75	496.5	2	1	4199	450	21	30	2	2	15	2	3	1.33	0	-0.75	0	-0.5	0.25	6	7	3	3	2639	0.4	0.394183403
2	2	1	18	0	4	4	57	1	2	4	4	522.5	229.75	2	1	4346	597	16	29	2	2	11	1	1	0.67	0.25	-0.5	-1	0	1.75	7	3	4	9	2236	0.266666667	0.336426655
2	4	1	20	0	2	4	79	2	3	2	1	648.25	209.5	2	1	4450	701	12	37	2	3	13	2	2	-0.5	-1.5	-1	2.75	-1	-0.25	6	8	2	2	2799	0.133333333	0.306448732
2	4	1	30	1	1	9	78	2	3	3	1	506.5	4.5	3	0	3755	6	15	26	1	1	13	2	2	2	1.5	1.75	1.5	2.75	0.25	4	4	4	6	2308	0.066666667	0.221403813
2	2	1	21	0	5	9	49	1	1	6	5	513.5	713	1	2	4108	359	18	30	2	2	14	2	3	-1.5	-0.75	1.25	-1.25	-0.75	0.5	7	6	7	4	3301	0.333333333	0.371554075
2	2	0	18	0	7	9	51	1	1	2	3	487	333.75	2	1	4294	545	23	35	2	3	15	2	3	0.17	1	-0.75	1.25	-1	-0.5	4	3	4	3	2592	0.466666667	0.316647377
2	4	0	20	0	4	8	69	2	3	6	3	1041.75	359.25	3	0	4169	420	22	29	2	2	15	2	3	0.5	-0.25	-0.5	-1	0.75	-0.25	7	8	3	3	3905	0.266666667	0.358770807
2	4	1	20	0	9	13	66	2	3	3	1	370	263.75	2	1	3614	-135	13	22	1	1	12	1	2	-0.17	1	0	-1.25	0.25	0.75	7	9	6	5	3115	0.6	0.203451043
2	2	0	19	0	7	9	42	1	1	3	1	524.5	182.75	3	0	4108	359	15	33	2	3	13	2	2	-0.5	0.5	-1	1	-0.5	0.5	8	7	2	5	2921	0.466666667	0.242125984
2	2	0	22	0	7	6	55	1	2	4	2	802.5	52.25	3	0	3755	6	16	28	1	2	7	1	1	0	-0.25	0.75	-0.25	-0.75	0	6	5	4	6	2736	0.466666667	0.312408626
2	4	1	18	0	8	8	68	2	3	2	2	177.75	137.75	1	2	4312	563	15	28	1	2	15	2	3	-2.33	-1.25	-0.25	0.25	-1.5	-1.75	7	8	4	8	1858	0.533333333	0.169806243
2	2	1	19	0	7	13	51	1	1	4	3	351.75	336.25	2	1	4370	621	21	37	2	3	11	1	1	1.17	1	0	1	2.25	1.25	5	7	9	6	2634	0.466666667	0.261199696
2	2	0	21	0	6	11	54	1	1	10	9	523.25	363.75	2	1	4288	539	15	35	2	3	14	2	3	0.17	1	0.75	0.25	2	1	4	6	6	7	2890	0.4	0.306920415
2	2	1	19	0	8	10	46	1	1	3	1	495	310	2	1	4081	332	16	28	1	2	13	2	2	-1.17	-1	-0.25	0.5	0	0.25	7	8	5	7	2524	0.533333333	0.318938193
2	4	1	20	0	1	7	69	2	3	5	4	490.5	233	2	1	3755	6	13	29	2	2	9	1	1	-1	-0.75	-0.5	-0.5	-0.25	1.5	7	7	8	8	2436	0.066666667	0.297003284
2	4	1	20	0	4	11	71	2	3	3	5	570.75	272.75	2	1	4267	518	14	27	1	1	13	2	2	-1.17	-0.5	-0.75	0.75	-0.25	0.25	3	7	3	4	2507	0.266666667	0.336457918
2	4	1	19	0	6	8	65	2	3	8	1	486.5	207.25	2	1	4662	913	12	28	1	2	10	1	1	-0.33	-0.5	0	0	0.5	0	6	7	6	6	2531	0.4	0.274101146
2	4	1	20	0	1	6	70	2	3	2	1	167.5	363.75	2	1	4139	390	15	25	1	1	10	1	1	1.17	0.25	0	1.25	0.5	-0.25	4	7	2	3	2505	0.066666667	0.212075848
2	2	1	19	0	3	9	56	1	2	6	3	1032.5	66.5	3	0	4685	936	14	25	1	1	17	2	3	0.67	2	0.5	0.25	1	0.5	6	4	4	4	2973	0.2	0.369660276
2	4	0	19	0	5	9	69	2	3	5	3	321.5	195	1	2	4468	719	19	33	2	3	16	2	3	0.67	1.75	1.5	1	-0.25	-1	6	6	8	7	2619	0.333333333	0.197212677
2	4	0	29	0	3	9	77	2	3	7	8	385.75	473.5	2	1	3750	1	15	32	2	3	6	1	1	0.67	0.75	0.5	1.5	1.75	1.75	5	7	7	1	2745	0.2	0.313023679
2	4	1	23	0	0	6	72	2	3	5	3	715.25	223	2	1	3921	172	8	22	1	1	13	2	2	-0.17	-1	-1.25	-1	-1	0.25	8	7	7	2	2710	0	0.346217712
2	2	1	20	0	11	10	60	1	2	4	5	270.25	311.75	1	2	4108	359	16	32	2	3	15	2	3	-0.5	0.75	-1.25	-0.5	0	0.5	2	5	3	5	2483	0.733333333	0.234393878
2	2	0	27	0	4	6	55	1	2	2	6	335.75	646.75	1	2	4209	460	17	27	1	1	14	2	3	-0.83	0	-0.75	0.75	-1.25	-1.25	3	3	5	3	2443	0.266666667	0.402169464
2	4	1	18	0	3	7	62	2	2	3	1	274	10	3	0	4103	354	15	24	1	1	12	1	2	1.17	-0.5	0.5	1.25	1.5	1.5	7	7	7	6	2193	0.2	0.129502964
2	4	1	20	0	0	2	71	2	3	3	7	384.5	369.75	1	2	3991	242	18	22	1	1	11	1	1	1.33	1.5	-0.5	0	0.5	-0.75	4	6	5	7	2630	0	0.286787072
2	4	1	18	0	2	8	61	2	2	2	1	555.75	186.75	2	1	4544	795	12	25	1	1	12	1	2	1.17	1.75	1	0.5	1.25	1	3	3	3	3	2225	0.133333333	0.333707865
2	4	1	18	0	3	3	62	2	2	3	2	219.5	487.5	2	1	4099	350	19	28	1	2	11	1	1	-1	-1	-0.5	-0.75	-1.75	-0.5	5	6	4	4	2626	0.2	0.269230769
2	2	1	23	0	6	8	39	1	1	4	6	256.25	278.5	2	1	3615	-134	10	24	1	1	17	2	3	-0.83	-1.25	-2	0.25	-1.25	-0.75	7	9	9	1	2835	0.4	0.188624339
2	2	0	21	0	4	7	44	1	1	4	1	576.5	240.75	2	1	4175	426	14	23	1	1	12	1	2	0.17	-0.5	0.25	-0.5	0	1	4	5	3	6	3149	0.266666667	0.259526834
2	2	0	21	0	9	13	32	1	1	3	6	33	652.75	0	3	4350	601	18	35	2	3	14	2	3	-1.67	-1.25	-2.5	-1	1	-0.25	4	7	2	6	2996	0.6	0.228888518
2	2	1	22	0	4	8	41	1	1	6	6	237.5	479.5	1	2	4330	581	17	34	2	3	15	2	3	1.5	1.25	1	0.5	1.75	2.5	3	3	3	4	2926	0.266666667	0.245044429
2	4	0	19	0	3	10	68	2	3	2	3	369.25	718.75	1	2	3850	101	16	26	1	1	13	2	2	0.67	1	0	1.5	0.5	-0.5	4	3	5	4	2482	0.2	0.438356164
2	4	1	22	0	5	9	61	2	2	7	2	1709	40.75	3	0	4317	568	16	19	1	1	14	2	3	0.83	-0.5	0.25	1.25	0	1.75	7	7	6	7	4228	0.333333333	0.413848155
2	4	1	20	0	3	6	64	2	2	4	1	900.25	39.25	3	0	3990	241	18	36	2	3	13	2	2	-0.17	-1	-0.5	-0.5	0.5	-1	8	5	2	3	2365	0.2	0.397251586
2	4	0	19	0	6	12	62	2	2	2	1	657.75	317.75	2	1	3749	0	18	30	2	2	14	2	3	1.67	1.5	1.25	1	1.75	-0.5	3	4	3	3	2522	0.4	0.386796193
2	2	0	18	0	8	10	52	1	1	5	4	278.75	148.75	2	1	4917	1168	16	30	2	2	16	2	3	0.83	-0.25	-0.5	-0.25	1	1.25	6	5	3	8	2352	0.533333333	0.181760204
2	2	1	20	0	5	3	53	1	1	3	4	434	948.75	1	2	3755	6	14	25	1	1	11	1	1	-0.17	-1	-1.25	-1.25	-0.25	0.5	6	7	7	2	3848	0.333333333	0.359342516
2	4	0	27	0	9	12	64	2	2	10	6	562.75	116	2	1	4138	389	12	33	2	3	14	2	3	0.17	-1.25	-0.5	-0.25	0.5	0.5	8	9	5	7	2399	0.6	0.282930388
2	2	1	18	0	5	8	52	1	1	3	6	713	639.25	2	1	4557	808	15	28	1	2	13	2	2	1.17	-0.25	0.5	0.25	0.75	-0.25	6	6	5	5	2768	0.333333333	0.488529624
2	2	1	21	0	6	9	44	1	1	2	2	542.75	251	2	1	3896	147	15	32	2	3	14	2	3	-1	1.75	0.5	0	-0.25	-1	7	2	2	3	2050	0.4	0.387195122
2	4	0	23	1	11	11	61	2	2	3	5	42.75	1034.75	0	3	5168	1419	21	35	2	3	10	1	1	1.17	2	1	-0.25	-0.25	-0.5	4	4	4	7	3007	0.733333333	0.358330562
2	4	1	19	0	1	5	61	2	2	2	1	415.5	287.25	2	1	4203	454	10	34	2	3	14	2	3	2.33	1.75	0.75	0	1.25	1.75	6	2	1	5	2717	0.066666667	0.258649245
2	4	1	18	1	9	15	67	2	3	3	4	896	518.25	2	1	3746	-3	11	36	2	3	16	2	3	1.67	0	1	1	2.25	1.25	8	9	7	5	3789	0.6	0.373251518
2	2	1	21	0	2	9	41	1	1	5	1	530.25	8	3	0	3755	6	8	27	1	1	12	1	2	0.33	0.5	0.25	0.75	0.25	0	7	6	6	3	2721	0.133333333	0.197813304
2	4	1	25	1	4	5	63	2	2	4	6	241.75	361.25	1	2	3622	-127	11	33	2	3	14	2	3	0	0.25	-0.25	-0.5	-0.5	-0.25	6	5	4	3	2584	0.266666667	0.233359133
